# Supplementary material for: In Vitro Antioxidant Properties and Phenolic Profile of Acid Aqueous Ethanol Extracts from Torreya grandis Seed Coat
Source: Molecules. 2022 Aug 29;27(17):5560. doi: 10.3390/molecules27175560 (PMC9457832; doi:10.3390/molecules27175560)
Supplement: Supplementary file 1 [file molecules-27-05560-s001.zip]

Archive with 1 entries (1 files):
- molecules-1874932-supplementary.pdf
